# Supplementary material for: Comparative Phytochemical Analysis of the Aerial Parts of Pelargonium radula and Geranium macrorrhizum Cultivated in Bulgaria Using GC-MS and HPLC
Source: Pharmaceuticals (Basel). 2026 Feb 24;19(3):346. doi: 10.3390/ph19030346 (PMC13028625; doi:10.3390/ph19030346)
Supplement: Supplementary file 1 [file pharmaceuticals-19-00346-s001.zip]

Archive with 1 entries (1 files):
- pharmaceuticals-4144924-supplementary.pdf
